# Supplementary material for: Introducing the Global Register of Introduced and Invasive Species
Source: Sci Data. 2018 Jan 23;5:170202. doi: 10.1038/sdata.2017.202 (PMC5779068; doi:10.1038/sdata.2017.202)
Supplement: Supplementary file 1 [file sdata2017202-isa1.zip]

Archive with 3 entries (3 files):
- i_Investigation.txt
- s_study_Pagad.txt
- a_assay_Pagad.txt
