# Supplementary material for: Introducing the Global Register of Introduced and Invasive Species
Source: Sci Data. 2018 Jan 23;5:170202. doi: 10.1038/sdata.2017.202 (PMC5779068; doi:10.1038/sdata.2017.202)
Supplement: Supplementary file 1 [file sdata2017202-isa1.zip › i_Investigation.txt]

# Investigation File generated for Scientific Data with Investigation File Authoring Tool version 0.1.0 on 15/12/2017 - This metadata file is CC0
ONTOLOGY SOURCE REFERENCE
Term Source Name	ENVO	GAZ	ERO	OBI	NCIT
Term Source File	http://data.bioontology.org/ontologies/ENVO	http://data.bioontology.org/ontologies/GAZ	http://data.bioontology.org/ontologies/ERO	http://data.bioontology.org/ontologies/OBI	http://data.bioontology.org/ontologies/NCIT
Term Source Version	$Revision: 1.512 $	2013-08-02	2013-08-02	2014-08-18	17.06d
Term Source Description	Environment Ontology	Gazetteer	Eagle-I Research Resource Ontology	Ontology for Biomedical Investigations	National Cancer Institute Thesaurus
INVESTIGATION
Investigation Identifier
Investigation Title
Investigation Description
Investigation Submission Date
Investigation Public Release Date
INVESTIGATION PUBLICATIONS
Investigation PubMed ID
Investigation Publication DOI
Investigation Publication Author List
Investigation Publication Title
Investigation Publication Status
Investigation Publication Status Term Accession Number
Investigation Publication Status Term Source REF
INVESTIGATION CONTACTS
Investigation Person Last Name
Investigation Person Mid Initials
Investigation Person First Name
Investigation Person Address
Investigation Person Phone
Investigation Person Fax
Investigation Person Email
Investigation Person Affiliation
Investigation Person Roles
Investigation Person Roles Term Accession Number
Investigation Person Roles Term Source REF
STUDY
Study Identifier	10.1038/sdata.2017.202
Study Title	Introducing the Global Register of Introduced and Invasive Species
Study Submission Date	06/10/2017
Study Public Release Date	23/01/2018
Study Description	http://www.nature.com/articles/sdata2017202#abstract
Study File Name	s_study_Pagad.txt
Comment[Subject Keywords]	//;//;//
Comment[Manuscript Licence]	CC BY-4.0
Comment[Experimental Metadata Licence]	CC0
Comment[Supplementary Information File Name]	
Comment[Supplementary Information File Type]	x-zip-compressed
Comment[Supplementary Information File URL]	http://www.nature.com/articles/sdata2017202#supplementary-information
Comment[Data Repository]	The Global Biodiversity Information Facility;The Global Biodiversity Information Facility;The Global Biodiversity Information Facility;The Global Biodiversity Information Facility;The Global Biodiversity Information Facility;The Global Biodiversity Information Facility;The Global Biodiversity Information Facility;The Global Biodiversity Information Facility;The Global Biodiversity Information Facility;The Global Biodiversity Information Facility;The Global Biodiversity Information Facility;The Global Biodiversity Information Facility;The Global Biodiversity Information Facility;The Global Biodiversity Information Facility;The Global Biodiversity Information Facility;The Global Biodiversity Information Facility;The Global Biodiversity Information Facility;The Global Biodiversity Information Facility;The Global Biodiversity Information Facility;The Global Biodiversity Information Facility;The Global Biodiversity Information Facility;The Global Biodiversity Information Facility;The Global Biodiversity Information Facility
Comment[Data Record Accession]	doi:10.15468/hbprcp;doi:10.15468/ig826c;doi:10.15468/y38irh;doi:10.15468/z0b8f9;doi:10.15468/06apwk;doi:10.15468/0i0w8g;doi:10.15468/tilinz;doi:10.15468/ljnym4;doi:10.15468/n4ofia;doi:10.15468/o9c2lu;doi:10.15468/yugtqa;doi:10.15468/rhmen3;doi:10.15468/jzyeh0;doi:10.15468/osvg4k;doi:10.15468/br8rgw;doi:10.15468/4r0kkr;doi:10.15468/cskgr1;doi:10.15468/snpn7b;doi:10.15468/f6joyb;doi:10.15468/4wa0nt;doi:10.15468/9e9pfi;doi:10.15468/l6smob;doi:10.15468/hv9zht
Comment[Data Record URI]	https://doi.org/10.15468/hbprcp;https://doi.org/10.15468/ig826c;https://doi.org/10.15468/y38irh;https://doi.org/10.15468/z0b8f9;https://doi.org/10.15468/06apwk;https://doi.org/10.15468/0i0w8g;https://doi.org/10.15468/tilinz;https://doi.org/10.15468/ljnym4;https://doi.org/10.15468/n4ofia;https://doi.org/10.15468/o9c2lu;https://doi.org/10.15468/yugtqa;https://doi.org/10.15468/rhmen3;https://doi.org/10.15468/jzyeh0;https://doi.org/10.15468/osvg4k;https://doi.org/10.15468/br8rgw;https://doi.org/10.15468/4r0kkr;https://doi.org/10.15468/cskgr1;https://doi.org/10.15468/snpn7b;https://doi.org/10.15468/f6joyb;https://doi.org/10.15468/4wa0nt;https://doi.org/10.15468/9e9pfi;https://doi.org/10.15468/l6smob;https://doi.org/10.15468/hv9zht
STUDY DESIGN DESCRIPTORS
Study Design Type	data integration objective	instrument and electronics design
Study Design Type Term Accession Number	ERO:0100092	ERO:0001294
Study Design Type Term Source REF	ERO	ERO
STUDY PUBLICATIONS
Study PubMed ID
Study Publication DOI
Study Publication Author List
Study Publication Title
Study Publication Status
Study Publication Status Term Accession Number
Study Publication Status Term Source REF
STUDY FACTORS
Study Factor Name	geographic location
Study Factor Type	geographic location
Study Factor Type Term Accession Number	GAZ:00000448
Study Factor Type Term Source REF	OBI
STUDY ASSAYS
Study Assay Measurement Type	Checklist
Study Assay Measurement Type Term Accession Number	NCIT:C49073
Study Assay Measurement Type Term Source REF	NCIT
Study Assay Technology Type	Agent Expert
Study Assay Technology Type Term Accession Number	NCIT:C51800
Study Assay Technology Type Term Source REF	NCIT
Study Assay Technology Platform	""
Study Assay File Name	a_assay_Pagad.txt
STUDY PROTOCOLS
Study Protocol Name	Species inclusion and designation of evidence of impact	Data collation and entry	Taxonomic harmonization and normalization	Data verification
Study Protocol Type	selection	information acquisition	normalization data transformation	quality control
Study Protocol Type Term Accession Number	OBI:0001928	OBI:0600013	OBI:0200169	ERO:0001219
Study Protocol Type Term Source REF	OBI	OBI	OBI	ERO
Study Protocol Description				
Study Protocol URI	""	""	""	""
Study Protocol Version				
Study Protocol Parameters Name	""	""	""	""
Study Protocol Parameters Name Term Accession Number	""	""	""	""
Study Protocol Parameters Name Term Source REF	""	""	""	""
Study Protocol Components Name	""	""	""	""
Study Protocol Components Type	""	""	""	""
Study Protocol Components Type Term Accession Number	""	""	""	""
Study Protocol Components Type Term Source REF	""	""	""	""
STUDY CONTACTS
Study Person Last Name	Pagad	Genovesi	Carnevali	Schigel	McGeoch
Study Person First Name	Shyama	Piero	Lucilla	Dmitry	Melodie A.
Study Person Mid Initials					
Study Person Email	s.pagad@auckland.ac.nz	""	""	""	melodie.mcgeoch@monash.edu
Study Person Phone					
Study Person Fax					
Study Person Address					
Study Person Affiliation	University of Auckland, Auckland, 1072 New Zealand	IUCN SSC Invasive Species Specialist Group, 00144 Rome, Italy	IUCN SSC Invasive Species Specialist Group, 00144 Rome, Italy	Global Biodiversity Information Facility (GBIF), Secretariat, Universitetsparken 15, Copenhagen Ø DK-2100, Denmark	IUCN SSC Invasive Species Specialist Group, 00144 Rome, Italy
Study Person Roles					
Study Person Roles Term Accession Number					
Study Person Roles Term Source REF					
Comment[Study Person ORCID]					
Comment[Funder]					
Comment[FundRef ID]					
Comment[Funder Term Source REF]					
Comment[Grant Identifier]					
