# Supplementary material for: Introducing the Global Register of Introduced and Invasive Species
Source: Sci Data. 2018 Jan 23;5:170202. doi: 10.1038/sdata.2017.202 (PMC5779068; doi:10.1038/sdata.2017.202)
Supplement: Supplementary file 1 [file sdata2017202-isa1.zip › s_study_Pagad.txt]

Source Name	Characteristics[environment type]	Term Source REF	Term Accession Number	Characteristics[geographical location]	Term Source REF	Term Accession Number	Protocol REF	Protocol REF	Sample Name	Factor Value[geographic location]
IUCN Species Survival Commission Invasive Species Specialist Group	biome	ENVO	ENVO:00000428	Brunei Darussalam	GAZ	GAZ:00003901	Species inclusion and designation of evidence of impact	Data collation and entry	Brunei Darussalam	Brunei-Darussalam
IUCN Species Survival Commission Invasive Species Specialist Group	biome	ENVO	ENVO:00000428	Chile	GAZ	GAZ:00002825	Species inclusion and designation of evidence of impact	Data collation and entry	Chile	Chile
IUCN Species Survival Commission Invasive Species Specialist Group	biome	ENVO	ENVO:00000428	Cook Islands	GAZ	GAZ:00053798	Species inclusion and designation of evidence of impact	Data collation and entry	Cook Islands	Cook Islands
IUCN Species Survival Commission Invasive Species Specialist Group	biome	ENVO	ENVO:00000428	Croatia	GAZ	GAZ:00002719	Species inclusion and designation of evidence of impact	Data collation and entry	Croatia	Croatia
IUCN Species Survival Commission Invasive Species Specialist Group	biome	ENVO	ENVO:00000428	Cuba	GAZ	GAZ:00003762	Species inclusion and designation of evidence of impact	Data collation and entry	Cuba	Cuba
IUCN Species Survival Commission Invasive Species Specialist Group	biome	ENVO	ENVO:00000428	Easter Island	GAZ	GAZ:00002927	Species inclusion and designation of evidence of impact	Data collation and entry	Easter Island	Rapa Nui (Easter Islands), Chile
IUCN Species Survival Commission Invasive Species Specialist Group	biome	ENVO	ENVO:00000428	Egypt	GAZ	GAZ:00003934	Species inclusion and designation of evidence of impact	Data collation and entry	Egypt	Egypt
IUCN Species Survival Commission Invasive Species Specialist Group	biome	ENVO	ENVO:00000428	Juan Fernandez Islands	GAZ	GAZ:00016686	Species inclusion and designation of evidence of impact	Data collation and entry	Juan Fernandez Islands	Juan Fernandez Islands, Chile
IUCN Species Survival Commission Invasive Species Specialist Group	biome	ENVO	ENVO:00000428	Mongolia	GAZ	GAZ:00008744	Species inclusion and designation of evidence of impact	Data collation and entry	Mongolia	Mongolia
IUCN Species Survival Commission Invasive Species Specialist Group	biome	ENVO	ENVO:00000428	Myanmar	GAZ	GAZ:00006899	Species inclusion and designation of evidence of impact	Data collation and entry	Myanmar	Myanmar
IUCN Species Survival Commission Invasive Species Specialist Group	biome	ENVO	ENVO:00000428	Nepal	GAZ	GAZ:00004399	Species inclusion and designation of evidence of impact	Data collation and entry	Nepal	Nepal
IUCN Species Survival Commission Invasive Species Specialist Group	biome	ENVO	ENVO:00000428	Republic of Ireland	GAZ	GAZ:00002943	Species inclusion and designation of evidence of impact	Data collation and entry	Republic of Ireland	Ireland
IUCN Species Survival Commission Invasive Species Specialist Group	biome	ENVO	ENVO:00000428	Republic of South Africa	GAZ	GAZ:00001094	Species inclusion and designation of evidence of impact	Data collation and entry	Republic of South Africa	South Africa
IUCN Species Survival Commission Invasive Species Specialist Group	biome	ENVO	ENVO:00000428	Russia	GAZ	GAZ:00002721	Species inclusion and designation of evidence of impact	Data collation and entry	Russia	Russian Federation
IUCN Species Survival Commission Invasive Species Specialist Group	biome	ENVO	ENVO:00000428	Saint Lucia	GAZ	GAZ:00006909	Species inclusion and designation of evidence of impact	Data collation and entry	Saint Lucia	Saint Lucia
IUCN Species Survival Commission Invasive Species Specialist Group	biome	ENVO	ENVO:00000428	Saudi Arabia	GAZ	GAZ:00005279	Species inclusion and designation of evidence of impact	Data collation and entry	Saudi Arabia	Saudi Arabia
IUCN Species Survival Commission Invasive Species Specialist Group	biome	ENVO	ENVO:00000428	Sri Lanka	GAZ	GAZ:00003924	Species inclusion and designation of evidence of impact	Data collation and entry	Sri Lanka	Sri Lanka
IUCN Species Survival Commission Invasive Species Specialist Group	biome	ENVO	ENVO:00000428	The Seychelles	GAZ	GAZ:00006922	Species inclusion and designation of evidence of impact	Data collation and entry	The Seychelles	Seychelles
IUCN Species Survival Commission Invasive Species Specialist Group	biome	ENVO	ENVO:00000428	Tunisia	GAZ	GAZ:00000562	Species inclusion and designation of evidence of impact	Data collation and entry	Tunisia	Tunisia
IUCN Species Survival Commission Invasive Species Specialist Group	biome	ENVO	ENVO:00000428	United Arab Emirates	GAZ	GAZ:00005282	Species inclusion and designation of evidence of impact	Data collation and entry	United Arab Emirates	United Arab Emirates (UAE)
IUCN Species Survival Commission Invasive Species Specialist Group	biome	ENVO	ENVO:00000428	Vanuatu	GAZ	GAZ:00006918	Species inclusion and designation of evidence of impact	Data collation and entry	Vanuatu	Vanuatu
IUCN Species Survival Commission Invasive Species Specialist Group	biome	ENVO	ENVO:00000428	Yemen	GAZ	GAZ:00005284	Species inclusion and designation of evidence of impact	Data collation and entry	Yemen	Yemen
IUCN Species Survival Commission Invasive Species Specialist Group	biome	ENVO	ENVO:00000428	Soqotra			Species inclusion and designation of evidence of impact	Data collation and entry	Yemen_Soqotra	Yemen - Soqotra
