# Supplementary material for: Introducing the Global Register of Introduced and Invasive Species
Source: Sci Data. 2018 Jan 23;5:170202. doi: 10.1038/sdata.2017.202 (PMC5779068; doi:10.1038/sdata.2017.202)
Supplement: Supplementary file 1 [file sdata2017202-isa1.zip › a_assay_Pagad.txt]

Sample Name	Protocol REF	Protocol REF	Assay Name	Raw Data File	Comment[Data Repository]	Comment[Data Record Accession]	Comment[Data Record URI]	Factor Value[geographic location]
Tunisia	Taxonomic harmonization and normalization	Data verification	Tunisia_checklist	Global Register of Introduced and Invasive Species- Tunisia. Invasive Species Specialist Group ISSG. Checklist Dataset	The Global Biodiversity Information Facility	doi:10.15468/hbprcp	https://doi.org/10.15468/hbprcp	Tunisia
United Arab Emirates	Taxonomic harmonization and normalization	Data verification	United Arab Emirates_checklist	GRIIS Checklist of Introduced and Invasive Species - United Arab Emirates (UAE). Invasive Species Specialist Group ISSG. Checklist Dataset	The Global Biodiversity Information Facility	doi:10.15468/ig826c	https://doi.org/10.15468/ig826c	United Arab Emirates (UAE)
Vanuatu	Taxonomic harmonization and normalization	Data verification	Vanuatu_checklist	Global Register of Introduced and Invasive Species- Vanuatu. Invasive Species Specialist Group ISSG. Checklist Dataset	The Global Biodiversity Information Facility	doi:10.15468/y38irh	https://doi.org/10.15468/y38irh	Vanuatu
Yemen	Taxonomic harmonization and normalization	Data verification	Yemen_checklist	GRIIS Checklist of Introduced and Invasive Species - Yemen. Invasive Species Specialist Group ISSG. Checklist Dataset	The Global Biodiversity Information Facility	doi:10.15468/z0b8f9	https://doi.org/10.15468/z0b8f9	Yemen
Saint Lucia	Taxonomic harmonization and normalization	Data verification	Saint Lucia_checklist	GRIIS Checklist of Introduced and Invasive Species - Saint Lucia. Invasive Species Specialist Group ISSG. Checklist Dataset	The Global Biodiversity Information Facility	doi:10.15468/06apwk	https://doi.org/10.15468/06apwk	Saint Lucia
Yemen_Soqotra	Taxonomic harmonization and normalization	Data verification	Yemen_Soqotra_checklist	GRIIS Checklist of Introduced and Invasive Species - Yemen - Soqotra. Invasive Species Specialist Group ISSG. Checklist Dataset	The Global Biodiversity Information Facility	doi:10.15468/0i0w8g	https://doi.org/10.15468/0i0w8g	Yemen - Soqotra
Cook Islands	Taxonomic harmonization and normalization	Data verification	Cook Islands_checklist	Global Register of Introduced and Invasive Species- Cook Islands. Invasive Species Specialist Group ISSG. Checklist Dataset	The Global Biodiversity Information Facility	doi:10.15468/tilinz	https://doi.org/10.15468/tilinz	Cook Islands
Brunei Darussalam	Taxonomic harmonization and normalization	Data verification	Brunei Darussalam_checklist	Global Register of Introduced and Invasive Species- Brunei-Darussalam. Invasive Species Specialist Group ISSG. Checklist Dataset	The Global Biodiversity Information Facility	doi:10.15468/ljnym4	https://doi.org/10.15468/ljnym4	Brunei-Darussalam
Chile	Taxonomic harmonization and normalization	Data verification	Chile_checklist	Global Register of Introduced and Invasive Species- Chile. Invasive Species Specialist Group ISSG. Checklist Dataset	The Global Biodiversity Information Facility	doi:10.15468/n4ofia	https://doi.org/10.15468/n4ofia	Chile
Juan Fernandez Islands	Taxonomic harmonization and normalization	Data verification	Juan Fernandez Islands_checklist	Global Register of Introduced and Invasive Species- Juan Fernandez Islands, Chile. Invasive Species Specialist Group ISSG. Checklist Dataset	The Global Biodiversity Information Facility	doi:10.15468/o9c2lu	https://doi.org/10.15468/o9c2lu	Juan Fernandez Islands, Chile
Easter Island	Taxonomic harmonization and normalization	Data verification	Easter Island_checklist	Global Register of Introduced and Invasive Species- Rapa Nui (Easter Islands), Chile. Invasive Species Specialist Group ISSG. Checklist Dataset	The Global Biodiversity Information Facility	doi:10.15468/yugtqa	https://doi.org/10.15468/yugtqa	Rapa Nui (Easter Islands), Chile
Croatia	Taxonomic harmonization and normalization	Data verification	Croatia_checklist	Global Register of Introduced and Invasive Species- Croatia. Invasive Species Specialist Group ISSG. Checklist Dataset	The Global Biodiversity Information Facility	doi:10.15468/rhmen3	https://doi.org/10.15468/rhmen3	Croatia
Cuba	Taxonomic harmonization and normalization	Data verification	Cuba_checklist	Global Register of Introduced and Invasive Species- Cuba. Invasive Species Specialist Group ISSG. Checklist Dataset	The Global Biodiversity Information Facility	doi:10.15468/jzyeh0	https://doi.org/10.15468/jzyeh0	Cuba
Egypt	Taxonomic harmonization and normalization	Data verification	Egypt_checklist	Global Register of Introduced and Invasive Species- Egypt. Invasive Species Specialist Group ISSG. Checklist Dataset	The Global Biodiversity Information Facility	doi:10.15468/osvg4k	https://doi.org/10.15468/osvg4k	Egypt
Republic of Ireland	Taxonomic harmonization and normalization	Data verification	Republic of Ireland_checklist	Global Register of Introduced and Invasive Species- Ireland. Invasive Species Specialist Group ISSG. Checklist Dataset	The Global Biodiversity Information Facility	doi:10.15468/br8rgw	https://doi.org/10.15468/br8rgw	Ireland
Nepal	Taxonomic harmonization and normalization	Data verification	Nepal_checklist	Global Register of Introduced and Invasive Species- Nepal. Invasive Species Specialist Group ISSG. Checklist Dataset	The Global Biodiversity Information Facility	doi:10.15468/4r0kkr	https://doi.org/10.15468/4r0kkr	Nepal
Mongolia	Taxonomic harmonization and normalization	Data verification	Mongolia_checklist	GRIIS Checklist of Introduced and Invasive Species - Mongolia. Invasive Species Specialist Group ISSG. Checklist Dataset	The Global Biodiversity Information Facility	doi:10.15468/cskgr1	https://doi.org/10.15468/cskgr1	Mongolia
Myanmar	Taxonomic harmonization and normalization	Data verification	Myanmar_checklist	GRIIS Checklist of Introduced and Invasive Species - Myanmar. Invasive Species Specialist Group ISSG. Checklist Dataset	The Global Biodiversity Information Facility	doi:10.15468/snpn7b	https://doi.org/10.15468/snpn7b	Myanmar
Russia	Taxonomic harmonization and normalization	Data verification	Russia_checklist	Global Register of Introduced and Invasive Species- Russian Federation. Invasive Species Specialist Group ISSG. Checklist Dataset	The Global Biodiversity Information Facility	doi:10.15468/f6joyb	https://doi.org/10.15468/f6joyb	Russian Federation
Saudi Arabia	Taxonomic harmonization and normalization	Data verification	Saudi Arabia_checklist	Global Register of Introduced and Invasive Species- Saudi Arabia. Invasive Species Specialist Group ISSG. Checklist Dataset	The Global Biodiversity Information Facility	doi:10.15468/4wa0nt	https://doi.org/10.15468/4wa0nt	Saudi Arabia
The Seychelles	Taxonomic harmonization and normalization	Data verification	The Seychelles_checklist	Global Register of Introduced and Invasive Species- Seychelles. Invasive Species Specialist Group ISSG. Checklist Dataset	The Global Biodiversity Information Facility	doi:10.15468/9e9pfi	https://doi.org/10.15468/9e9pfi	Seychelles
Republic of South Africa	Taxonomic harmonization and normalization	Data verification	Republic of South Africa_checklist	Global Register of Introduced and Invasive Species- South Africa. Invasive Species Specialist Group ISSG. Checklist Dataset	The Global Biodiversity Information Facility	doi:10.15468/l6smob	https://doi.org/10.15468/l6smob	South Africa
Sri Lanka	Taxonomic harmonization and normalization	Data verification	Sri Lanka_checklist	Global Register of Introduced and Invasive Species- Sri Lanka. Invasive Species Specialist Group ISSG. Checklist Dataset	The Global Biodiversity Information Facility	doi:10.15468/hv9zht	https://doi.org/10.15468/hv9zht	Sri Lanka
